# Supplementary material for: Surface-Enhanced Raman Spectroscopy Chips Based on Silver Coated Gold Nanostars
Source: Nanomaterials (Basel). 2022 Oct 14;12(20):3609. doi: 10.3390/nano12203609 (PMC9609606; doi:10.3390/nano12203609)
Supplement: Supplementary file 1 [file nanomaterials-12-03609-s001.zip]

Archive with 1 entries (1 files):
- nanomaterials-1943604-supplementary.pdf
